# Supplementary material for: AFLP Approach Reveals Variability in Phragmites australis: Implications for Its Die-Back and Evidence for Genotoxic Effects
Source: Front Plant Sci. 2018 Mar 26;9:386. doi: 10.3389/fpls.2018.00386 (PMC5879127; doi:10.3389/fpls.2018.00386)
Supplement: Supplementary file 4 [file Table_4.xlsx]

## Sheet: Foglio1
Supplementary Table S4. Reassuntive table of the 40 sampling sites analysed. For each sampling sites are shown: sampling code (id); geographic provenance (geog); ecological status: Flooded (F) and emerged (D) stands; number of culms per square metres (nind); percentage of polymorphic loci (PPL); average genetic diversity for overall, neutral and oulier loci (agd_all, agd_neut and agd_out respecti…
id	geog	status	nind	PPL	agd_all	agd_neut	agd_out	r_clum	r_inf	r_db	d(mm)	h(cm)	Cd	Pb	Zn	Cr	Ni	Cu
Ch01	Chiusi Lake	D	31	44.7853	0.220859	0.238	0.2	0	48.3871	45.1613	7.66	291.3	5.49939	50.4985	119.555	134.082	146.792	58.2935
Ch02	Chiusi Lake	D	17	49.0798	0.223517	0.24	0.10667	0	47.0588	23.5294	7.25	262.8	6.91497	35.3378	116.555	128.072	125.011	52.402
Ch03	Chiusi Lake	D	57	43.5583	0.21227	0.228	0.28	0	38.5965	22.807	5.57	253.3	2.94512	25.6492	95.771	79.9598	78.8553	38.3277
Ch04	Chiusi Lake	F	101	48.1595	0.223517	0.238	0.4	36.6337	35.6436	27.7228	5.82	184.3	6.55583	17.4194	111.186	141.657	104.303	35.7416
Ch05	Chiusi Lake	F	108	61.9632	0.270231	0.284	0.47619	6.48148	4.62963	47.2222	5.83	205.8	6.72524	23.5662	133.245	175.006	131.669	44.2933
Ch06	Chiusi Lake	F	96	60.1227	0.230743	0.246	0.38889	5.20833	16.6667	21.875	5	216.3	6.14924	19.7361	118.927	151.47	116.185	43.7855
Ch11	Chiusi Lake	D	60	45.3988	0.192911	0.203	0.48889	0	43.3333	28.3333	5.15	233	10.16	10.2608	141.483	162.461	120.812	29.464
Ch12	Chiusi Lake	D	90	65.0307	0.302366	0.32	0.49524	0	10	36.6667	4.95	215	9.93476	50.1573	137.163	152.416	101.922	82.1477
Co01	Colfiorito Marsh	F	128	57.0552	0.20334	0.219	0.20444	30.4688	3.125	14.0625	6.16	237.3	2.46255	9.75574	73.5453	24.3811	27.9373	22.8321
Co02	Colfiorito Marsh	F	128	57.0552	0.203204	0.218	0.19111	24.2188	7.03125	7.8125	6.07	200.8	2.57237	47.2815	71.2181	17.4406	22.4795	22.353
Co03	Colfiorito Marsh	F	173	50.9202	0.197853	0.214	0.08889	100	10.9827	17.9191	6.94	189.2	3.76704	9.05927	78.2691	43.9328	47.2857	19.068
Co04	Colfiorito Marsh	F	35	37.1166	0.147751	0.159	0	34.2857	2.85714	20	6.47	165.5	3.80999	22.4245	89.4463	47.1872	51.8776	24.1621
Co09	Colfiorito Marsh	D	64	38.0368	0.138718	0.149	0.17778	7.8125	20.3125	42.1875	8.31	355.3	7.34956	18.4788	124.994	58.8805	83.8937	37.5697
Co10	Colfiorito Marsh	D	58	26.3804	0.097887	0.105	0.13333	3.44828	39.6552	25.8621	8.29	302.7	4.33824	9.57931	56.254	28.27	33.1304	19.8427
Co11	Colfiorito Marsh	D	65	45.7055	0.156101	0.165	0.34444	0	89.2308	7.69231	9.63	338.7	3.33351	9.45904	49.1912	14.6632	23.634	14.6049
Co12	Colfiorito Marsh	D	53	54.6012	0.191956	0.203	0.40444	3.77358	56.6038	30.1887	8.81	298.2	5.0367	16.4028	91.4997	37.1474	43.7924	25.0331
Fu01	Fucecchio Marsh	F	176	38.6503	0.190866	0.201	0.48889	13.0682	14.7727	18.75	5.84	180.2	5.9248	39.5848	80.9281	122.782	84.6944	30.3494
Fu02	Fucecchio Marsh	F	127	35.5828	0.123995	0.13	0.32889	35.4331	17.3228	38.5827	6.8	204.8	6.48487	139.462	139.144	136.93	92.545	36.7593
Fu04	Fucecchio Marsh	F	176	45.092	0.16803	0.177	0.4	27.2727	15.9091	7.95455	4.3	144.7	6.43471	81.2258	174.483	130.78	101.209	52.9364
Fu06	Fucecchio Marsh	F	134	45.3988	0.151602	0.159	0.42222	27.6119	15.6716	26.1194	5.29	180.1	1.684	128.612	240.398	134.721	89.7625	63.633
Fu09	Fucecchio Marsh	D	81	66.8712	0.239809	0.259	0.22222	0	19.7531	19.7531	5.9	171.5	9.39474	36.0932	171.849	177.429	114.868	64.6207
Fu10	Fucecchio Marsh	D	83	33.7423	0.111861	0.122	0	0	40.9639	9.63855	5.51	178.5	8.93642	28.1359	162.164	148.817	111.601	39.4772
Fu11	Fucecchio Marsh	D	82	48.773	0.189673	0.201	0.38889	0	30.4878	8.53659	4.83	123	8.28552	9.69828	74.6179	98.8981	69.0605	19.9568
Fu12	Fucecchio Marsh	D	88	53.9877	0.204499	0.217	0.41778	0	45.4545	9.09091	5.55	163	9.99222	47.1835	138.389	167.326	124.154	42.8513
Tr01	Trasimeno Lake	F	104	28.8344	0.09816	0.107	0	57.6923	37.5	20.1923	7.43	238	3.9803	29.9447	101.406	88.8373	81.8125	40.3595
Tr02	Trasimeno Lake	F	63	41.411	0.142468	0.152	0.21333	26.9841	33.3333	36.5079	7.78	232.2	4.13413	26.1627	91.3349	75.2047	62.9962	43.0395
Tr03	Trasimeno Lake	F	195	51.8405	0.194785	0.207	0.36667	96.4103	12.8205	16.4103	4.35	157.667	4.14873	30.5047	82.49	91.1874	69.7823	46.8187
Tr04	Trasimeno Lake	F	116	44.4785	0.171268	0.18	0.43333	83.6207	21.5517	30.1724	7.23	203.7	3.99717	41.2553	96.9007	95.4296	75.7616	43.2203
Tr09	Trasimeno Lake	D	53	45.3988	0.191937	0.206	0.26667	3.77358	56.6038	15.0943	6.49	273.8	4.08377	0.656585	25.2741	33.0669	19.6986	6.54767
Tr10	Trasimeno Lake	D	71	72.0859	0.27202	0.281	0.23571	5.6338	47.8873	25.3521	6.88	264.2	3.39158	1.06165	19.9258	17.9972	18.3544	6.53159
Tr11	Trasimeno Lake	D	70	54.2945	0.196728	0.21	0.28889	5.71429	42.8571	35.7143	6.22	260.7	3.32179	0	23.476	27.3954	10.0419	4.74318
Tr12	Trasimeno Lake	D	65	48.4663	0.18514	0.197	0.27556	7.69231	73.8462	6.15385	7.33	220.7	5.58668	16.0832	62.978	70.9347	53.9223	12.7943
Vi01	Vico Lake	F	251	40.7975	0.154942	0.162	0.47111	91.2351	20.7171	22.7092	5.76	229.9	1.48387	22.3632	56.8339	10.258	15.5546	17.7624
Vi03	Vico Lake	F	237	41.411	0.151125	0.162	0.21778	97.0464	5.06329	7.173	3.92	144.6	2.30475	31.2577	68.971	15.5346	21.5977	29.0909
Vi04	Vico Lake	F	272	37.1166	0.138207	0.146	0.33333	100	11.7647	19.1176	3.8	102.6	1.62701	26.3176	59.6771	9.86138	20.4989	24.0789
Vi06	Vico Lake	F	136	33.4356	0.139461	0.147	0.33571	30.8824	12.5	8.82353	3.59	112.4	3.82413	33.8737	45.9472	13.4915	21.6507	18.8996
Vi09	Vico Lake	D	105	39.2638	0.15593	0.163	0.43333	0	20.9524	15.2381	6	170	9.25928	45.3665	80.6213	25.6108	26.6805	29.6621
Vi10	Vico Lake	D	70	36.8098	0.129652	0.136	0.35556	0	15.7143	30	6.95	205.5	4.50898	10.444	38.8449	2.67395	11.7239	8.03191
Vi11	Vico Lake	D	75	35.8896	0.140423	0.149	0.25556	0	29.3333	24	6.94	222.5	5.94385	45.4826	46.0205	12.4858	16.4919	14.5983
Vi16	Vico Lake	D	116	29.7546	0.12416	0.132	0.22857	6.89655	35.3448	27.5862	7.22	201.9	9.60628	44.7563	65.1248	22.8508	29.1761	25.5533
