# Supplementary material for: AFLP Approach Reveals Variability in Phragmites australis: Implications for Its Die-Back and Evidence for Genotoxic Effects
Source: Front Plant Sci. 2018 Mar 26;9:386. doi: 10.3389/fpls.2018.00386 (PMC5879127; doi:10.3389/fpls.2018.00386)
Supplement: Supplementary file 5 [file Table_5.xlsx]

## Sheet: Caption
Supplementary Table S5
Statistical supports to the Neighbour-Joining analyses. The null distribution of pairwise FST values under the hypothesis of no difference between the populations is obtained by permuting haplotypes between populations. The P-value here reported in the five diverse sample sheets, corresponding to the proportion of permutations leading to a Fst value larger or equal to the observed one.

## Sheet: Chiusi Lake
Label	sampling site
-----	---------------
1	Ch01
2	Ch02
3	Ch03
4	Ch04
5	Ch05
6	Ch06
7	Ch11
8	Ch12
------------
FST P values
Number of permutations : 1023
	1	2	3	4	5	6	7	8
1	*
2	0.00098	*
3	0.00781	0.00195	*
4	0.00293	0.00195	0.00977	*
5	0.01465	0.00293	0.00781	0.02148	*
6	0	0	0.00195	0	0	*
7	0.00684	0	0	0	0.00195	0	*
8	0.05371	0.00195	0.00781	0	0.10156	0.00195	0.05469	*

## Sheet: Colfiorito Marsh
Label	sampling site
-----	---------------
1	Co1
2	Co10
3	Co11
4	Co12
5	Co2
6	Co3
7	Co4
8	Co9
FST P values
------------
Number of permutations : 1023
	1	2	3	4	5	6	7	8
1	*
2	0	*
3	0	0	*
4	0	0	0.00098	*
5	0	0	0	0	*
6	0	0	0	0	0	*
7	0	0	0	0	0	0	*
8	0	0	0	0	0	0	0	*

## Sheet: Fucecchio Marsh
Label	sampling site
-----	---------------
1	Fu01
2	Fu02
3	Fu04
4	Fu06
5	Fu09
6	Fu10
7	Fu11
8	Fu12
------------
FST P values
------------
Number of permutations : 1023
	1	2	3	4	5	6	7	8
1	*
2	0	*
3	0.00195	0	*
4	0	0	0	*
5	0	0	0	0	*
6	0.00098	0	0	0	0	*
7	0	0	0	0	0	0	*
8	0	0	0	0	0	0	0	*

## Sheet: Trasimeno Lake
Label	sampling site
-----	---------------
1	Tr01
2	Tr02
3	Tr03
4	Tr04
5	Tr09
6	Tr10
7	Tr11
8	Tr12
------------
FST P values
------------
Number of permutations : 1023
	1	2	3	4	5	6	7	8
1	*
2	0	*
3	0	0.00098	*
4	0	0	0.01367	*
5	0	0	0	0	*
6	0	0	0.00293	0	0.0166	*
7	0	0	0	0	0	0	*
8	0	0	0	0	0	0	0	*

## Sheet: Vico Lake
Label	sampling site
-----	---------------
1	Vi1
2	Vi3
3	Vi4
4	Vi6
5	Vi9
6	Vi10
7	Vi11
8	Vi16
------------
FST P values
------------
Number of permutations : 1023
		1	2	3	4	5	6	7	8
	1	*
	2	0	*
	3	0	0.00781	*
	4	0	0	0	*
	5	0	0	0	0.04688	*
	6	0	0	0	0.01367	0.01074	*
	7	0	0	0	0.02539	0.04883	0.01465	*
	8	0	0	0.00195	0.05469	0.11719	0.03223	0.22656	*
